# Supplementary material for: Personality traits and other factors associated with psychotropic medication non-adherence at two hospitals in Uganda. A cross-sectional study
Source: PLoS One. 2024 Nov 25;19(11):e0302350. doi: 10.1371/journal.pone.0302350 (PMC11588224; doi:10.1371/journal.pone.0302350)
Supplement: S1 File — (XLSX) [file pone.0302350.s001.xlsx]

## Sheet: Sheet1
Identification				Socialdemographic factors								Clinical Factors														Hospital
Serial Number	Date	Contact	Residence	Age in years	Sex	Marrital status	Family support	Religion	Beliefs about mental illness	Level of education	Employment status	Diagnosis	Duration of disorder in years	Number of pills	Frequnecy	Side effects	Specific Side effect	Duration of treatment in years	Chronic physical illness	Exact chronic physical illness	Subtance use	Exact subtsance abused	Adherence score	Reason for stoping medication	Personality traits(high)	Hospital
1	2023-06-27	775435648	Urban	36	Male	Single	Yes	Christian	Witchcraft	Primary	Employed	BAD	2	5	Once daily	Yes	Nausea	2	yes	Hypertesnion	Yes	Alcohol	<6		Extraversion	KIU-TH
1	2023-07-17	70505163	Urban	57	Female	Widowed	Yes	Christian	Brain disorder	Secondary	Self-employed	Schizophrenia	27	2	Once daily	Yes	Weight gain	26	yes	HIV	No		>6		Consientiousness	KIU-TH
2	2023-07-17		Rural	28	Female	Single	Yes	Christian	Brain disorder	Primary	Unemployed	Major depression	5	3	Twice daily	No		2	No		No		<6	Cost of medicine	Neuroticism	KIU-TH
3	2023-07-17		Urban	33	Male	Single	Yes	Christian	Brain disorder	Secondary	Self-employed	Schizoaffective disorder	2	4	Once daily	No		2	No		No		>6		Agreeableness	KIU-TH
4	2023-07-17		Rural	34	Female	Married	Yes	Christian	Witchcraft	Primary	Self-employed	Major depression	1	2	Once daily	No		1	No		No		<6	Alternative medicine	Neuroticism	KIU-TH
5	2023-06-30		Urban	25	Male	Single	No	Christian	Witchcraft	Secondary	Unemployed	Schizophrenia	5	3	Twice daily	Yes	Sedation	5	No		Yes	Alcohol	<6	Side effects	Agreeableness	JRRH
6	2023-06-30	700149747	Rural	28	Male	Single	No	Christian	Brain disorder	Secondary	Unemployed	BAD	5	6	Twice daily	Yes	Dystonia	4	yes	Hypertesnion	No		<6	Forgetting	Neuroticism	JRRH
7	2023-06-30		Rural	32	Male	Single	Yes	Christian	Brain disorder	Secondary	Self-employed	BAD	13	6	Twice daily	Yes	Parkinsonism	8	No		Yes	Alcohol	<6	Side effects	Extraversion	JRRH
8	2023-06-30		Rural	24	Male	Single	Yes	None	Brain disorder	Secondary	Self-employed	Schizophrenia	5	4	Twice daily	No		5	No		Yes	Cannabis	<6	Frequent travelling	Opennes	JRRH
9	2023-06-30		Urban	28	Female	Single	Yes	Christian	Brain disorder	Tertiary	Employed	BAD	1	4	Twice daily	No		1	No		No		<6	Little availability of medicine	Neuroticism	JRRH
10	2023-06-30		Rural	34	Female	Widowed	No	Muslim	Brain disorder	Tertiary	Unemployed	Major depression	3	3	Once daily	No		2	No		No		<6	Forgetting	Neuroticism	JRRH
11	2023-06-30		Urban	37	Male	Single	Yes	Christian	Brain disorder	Tertiary	Employed	BAD	6	6	Twice daily	No		5	No		Yes	Alcohol	<6	Alternative medicine	Extraversion	JRRH
12	2023-06-30		Rural	40	Female	Separated	No	Muslim	Brain disorder	Secondary	Self-employed	Major depression	2	4	Twice daily	Yes	Insomnia	2	No		No		<6	Side effects	Consientiousness	JRRH
13	2023-06-30		Urban	32	Male	Single	No	Christian	Divination	Primary	Unemployed	Schizophrenia	1	3	Twice daily	No		1	yes	Alcohol Hepatitis	No		<6	Frequent travelling	Extraversion	JRRH
14	2023-06-30		Rural	50	Female	Widowed	Yes	Christian	Brain disorder	Primary	Self-employed	BAD	10	4	Twice daily	Yes	Tremors	3	yes	HIV	No		<6	Side effects	Opennes	JRRH
15	2023-06-30		Rural	45	Male	Separated	No	Christian	Divination	None	Unemployed	Schizophrenia	9	4	Twice daily	No		1	No		No		<6	Alternative medicine	Neuroticism	JRRH
16	2023-06-30	701550341	Urban	22	Male	Single	Yes	Christian	Brain disorder	Secondary	Unemployed	Major depression	3	4	Twice daily	No		3	No		No		>6		Agreeableness	JRRH
17	2023-06-30	705501130	Rural	23	Male	Single	Yes	Muslim	Brain disorder	Tertiary	Unemployed	BAD	10	3	Twice daily	Yes	Hypersalivation	1o	No		Yes	Tobacco	>6		Extraversion	JRRH
18	2023-06-30	77449118	Rural	35	Male	Single	Yes	Christian	Demonic possession	Tertiary	Employed	Schizophrenia	6	2	Once daily	Yes	Hand tremors	6	No		No		<6	Alternative medicine	Consientiousness	JRRH
19	2023-06-30		Rural	28	Male	Separated	Yes	Christian	Brain disorder	Secondary	Unemployed	Schizophrenia	4	3	Twice daily	No		4	No		No		<6	Alternative medicine	Extraversion	JRRH
20	2023-06-30		Rural	31	Male	Single	Yes	Christian	Divination	Primary	Unemployed	Schizophrenia	5	2	Twice daily	No		3	yes	HIV	Yes		>6		Agreeableness	JRRH
21	2023-06-30		Rural	57	Male	Separated	Yes	Christian	Brain disorder	Secondary	Self-employed	Schizophrenia	10	2	Twice daily	Yes	Hand tremors	10	yes	HIV	Yes	Alcohol	<6	Side effects	Opennes	JRRH
22	2023-06-30		Rural	24	Male	Single	Yes	Muslim	Brain disorder	Tertiary	Unemployed	BAD	1	2	Once daily	No		1	yes		No		>6		Agreeableness	JRRH
23	2023-07-01		Rural	26	Female	Single	Yes	Christian	Brain disorder	Secondary	Self-employed	BAD	2	4	Twice daily	No		1	No		No		>6		Extraversion	JRRH
24	2023-07-01		Urban	31	Female	Married	Yes	Muslim	Brain disorder	Tertiary	Employed	Major depression	1	1	Once daily	No		1	No		No		>6		Opennes	JRRH
25	2023-07-01	776609805	Urban	21	Female	Single	Yes	Christian	Brain disorder	Tertiary	Unemployed	BAD	1	3	Twice daily	Yes	Hand tremors	1	No		No		>6		Consientiousness	JRRH
26	2023-07-01		Rural	42	Female	Married	Yes	Christian	Brain disorder	None	Self-employed	BAD	16	5	Twice daily	Yes	Dystonia	16	No		No		>6		Agreeableness	JRRH
27	2023-07-01		Rural	24	Female	Single	Yes	Christian	Brain disorder	Tertiary	Employed	Major depression	1	1	Once daily	No		1	No		No		>6		Consientiousness	JRRH
28	2023-07-01		Rural	37	Male	Married	Yes	Christian	Witchcraft	Primary	Self-employed	Schizophrenia	14	1	Once daily	No		12	No		No		<6	Cost of medicine	Opennes	JRRH
29	2023-07-01		Rural	29	Female	Married	Yes	Christian	Brain disorder	Secondary	Unemployed	BAD	4	2	Twice daily	No		4	No		No		>6		Agreeableness	JRRH
30	2023-07-01		Rural	39	Male	Separated	No	None	Witchcraft	None	Unemployed	Schizophrenia	2	2	Twice daily	No		2	yes	Hypertesnion	Yes	Alcohol	<6	Forgetting	Extraversion	JRRH
31	2023-07-01		Urban	65	Male	Married	Yes	Christian	Brain disorder	Secondary	Unemployed	Schizophrenia	17	2	Twice daily	Yes	Akathisia	10	No		No		>6		Agreeableness	JRRH
32	2023-07-01		Rural	19	Male	Single	Yes	Muslim	Witchcraft	None	Self-employed	Brief psychotic disorder	1	2	Twice daily	No		1	No		No		>6		Opennes	JRRH
33	2023-07-01		Rural	33	Female	Single	No	Christian	Brain disorder	None	Self-employed	Major depression	1	3		No		1	No		No		<6	Forgetting	Neuroticism	JRRH
34	2023-07-01		Rural	43	Female	Married	Yes	Christian	Brain disorder	Primary	Unemployed	Schizophrenia	5	1	Once daily	No		4	No		No		<6	Cost of medicine	Neuroticism	JRRH
35	2023-07-01		Rural	18	Male	Single	No	Christian	Divination	None	Unemployed	BAD	1	6	Twice daily	Yes	Drowsiness	1	No		No		<6	Side effects	Extraversion	JRRH
36	2023-07-01		Urban	22	Male	Single	Yes	Christian	Brain disorder	Primary	Self-employed	BAD	3	3	Twice daily	Yes	Dizziness	2	No		No		>6		Consientiousness	JRRH
37	2023-07-01	706458140	Rural	49	Female	Separated	Yes	Christian	Brain disorder	Primary	Unemployed	HIV induced psychosis	1	2	Twice daily	No		1	yes	HIV	No		<6	Alternative medicine	Opennes	JRRH
38	2023-07-01		Rural	35	Male	Single	No	None	Witchcraft	Primary	Unemployed	Schizophrenia	3	2	Twice daily	Yes	Sedation	3	No		No		<6	Forgetting	Agreeableness	JRRH
39	2023-07-01		Rural	35	Male	Married	Yes	Christian	Brain disorder	Tertiary	Employed	Major depression	3	1	Once daily	No			No		No		>6		Agreeableness	JRRH
40	2023-07-01		Rural	45	Male	Married	Yes	Christian	Brain disorder	Tertiary	Employed	Major depression	15	1	Once daily	No			No		Yes	Alcohol	>6		Consientiousness	JRRH
41	2023-07-02		Rural	32	Male	Separated	Yes	Christian	Brain disorder	Primary	Unemployed	Schizoaffective disorder	10	2	Twice daily	No			No		No		>6		Agreeableness	KIU-TH
42	2023-07-02		Rural	37	Male	Married	Yes	Christian	Divination	Primary	Self-employed	BAD	7	6	Twice daily	No		7	No		No		<6	Alternative medicine	Agreeableness	KIU-TH
43	2023-07-02		Urban	21	Male	Single	Yes	Christian	Divination	Primary	Self-employed	BAD	4	4	Twice daily	No		4	No		No		<6	Frequent travelling	Opennes	KIU-TH
44	2023-07-02		Rural	25	Male	Single	Yes	Christian	Brain disorder	Secondary	Unemployed	BAD	1	4	Twice daily	No		1	No		No		>6		Neuroticism	KIU-TH
45	2023-07-02		Rural	28	Male	Single	Yes	Christian	Brain disorder	Secondary	Self-employed	Schizoaffective disorder	8	3	Twice daily	Yes	Dizziness	1	No		Yes	Alcohol	<6	Side effects	Consientiousness	KIU-TH
46	2023-07-03		Rural	46	Female	Married	Yes	Christian	Brain disorder	Primary	Employed	BAD	7	1	Once daily	Yes	weakness	7	No		No		<6	Side effects	Extraversion	KIU-TH
47	2023-07-03		Rural	35	Female	Married	Yes	Christian	Brain disorder	Primary	Self-employed	Schizophrenia	11	2	Once daily	Yes	Tremors	11	No		No		>6		Agreeableness	KIU-TH
48	2023-07-03		Rural	43	Female	Married	Yes	Christian	Divination	Primary	Unemployed	BAD	20	4	Twice daily	No		20	No		No		>6		Extraversion	KIU-TH
49	2023-07-04		Rural	42	Female	Widowed	No	Christian	Brain disorder	None	Unemployed	Major depression	10	2	Once daily	No		4	No		No		>6		Consientiousness	KIU-TH
50	2023-07-04		Urban	35	Male	Single	Yes	Christian	Demonic possession	Primary	Self-employed	Schizophrenia	8	4	Twice daily	Yes	Akathisia	8	No		Yes	Tobacco	<6	Side effects	Extraversion	kIU-TH
51	2023-07-04		Rural	35	Male	Married	Yes	Christian	Witchcraft	Secondary	Self-employed	BAD	22	5	Twice daily	No		22	No		No		>6		Agreeableness	KIU-TH
52	2023-07-04		Rural	28	Male	Single	Yes	Christian	Witchcraft	Primary	Unemployed	Schizoaffective disorder	2	5	Twice daily	No		2	No		No		>6		Extraversion	KIU-TH
53	2023-07-04		Rural	23	Female	Single	Yes	Christian	Demonic possession	Primary	Unemployed	Major depression	1	4	Once daily	No		1	yes	HIV	No		>6		Opennes	KIU-TH
54	2023-07-05		Urban	37	Female	Single	No	Christian	Brain disorder	Primary	Self-employed	Schizophrenia	13	1	Once daily	No		13	No		No		<6	Cost of medicine	Neuroticism	KIU-TH
55	2023-07-05		Rural	53	Female	Separated	Yes	Christian	Brain disorder	None	Unemployed	Schizophrenia	28	2	Twice daily	Yes	Dizziness	26	yes	Hypertesnion	No		<6	Cost of medicine	Opennes	KIU-TH
56	2023-07-06		Urban	43	Male	Separated	No	Christian	Brain disorder	Secondary	Self-employed	Major depression	4	5	Twice daily	No		2	No		No		>6		Agreeableness	KIU-TH
57	2023-07-06		Rural	51	Male	Single	No	Muslim	Brain disorder	Tertiary	Unemployed	Schizoaffective disorder	22	10	Twice daily	Yes	Hand tremors	20	yes	Asthma	No		>6		Neuroticism	KIU-TH
58	2023-07-06		Rural	33	Male	Separated	Yes	Christian	Witchcraft	Primary	Self-employed	Schizoaffective disorder	2	5	Twice daily	Yes	weakness	1	No		No		<6	Side effects	Extraversion	KIU-TH
59	2023-07-07		Rural	27	Male	Single	Yes	Christian	Brain disorder	Primary	Self-employed	BAD	2	7	Twice daily	No		2	No		yes	Cannabis	>6		Consientiousness	KIU-TH
60	2023-07-07		Rural	35	Female	Separated	No	Christian	Brain disorder	Primary	Employed	Major depression	1	3	Twice daily	Yes	Drowsiness	1	No		No		<6	Cost of medicine	Opennes	JRRH
61	2023-07-07		Rural	27	Male	Single	No	Christian	Brain disorder	Secondary	Self-employed	BAD	2	2	Once daily	Yes	Hand tremors	2	No		Yes	Alcohol	<6	Side effects	Extraversion	JRRH
62	2023-07-07		Rural	31	Female	Married	Yes	Muslim	Divination	Secondary	Unemployed	BAD	7	3	Twice daily	Yes	Weight gain	4	No		No		>6		Agreeableness	JRRH
63	2023-07-07		Rural	26	Male	Single	Yes	Christian	Brain disorder	Secondary	Self-employed	BAD	3	3	Twice daily	No		3	No		No		<6	Cost of medicine	Neuroticism	JRRH
64	2023-07-07		Rural	32	Female	Married	Yes	Christian	Brain disorder	Primary	Employed	BAD	1	4	Twice daily	Yes	Drowsiness	1	No		No		<6	Side effects	Neuroticism	JRRH
65	2023-07-07		Rural	29	Female	Single	Yes	Muslim	Brain disorder	Primary	Employed	Major depression	3	3	Twice daily	Yes	Akathisia	3			No		>6		Consientiousness	JRRH
66	2023-07-07		Rural	41	Male	Married	Yes	Christian	Brain disorder	Secondary	Employed	BAD	12	2	Once daily	No		10	No		No		>6		Agreeableness	JRRH
67	2023-07-07		Rural	57	Female	Separated	Yes	Christian	Brain disorder	None	Unemployed	Major depression	2	2	Once daily	No		2	No		No		>6		Consientiousness	JRRH
68	7/723		Rural	19	Female	Single	Yes	Muslim	Brain disorder	Secondary	Unemployed	Schizoaffective disorder	1	4	Twice daily	No		1	No		No		>6		Agreeableness	JRRH
69	2023-07-07		Urban	22	Male	Single	Yes	Muslim	Brain disorder	Tertiary	Employed	Alcohol induced psychosis	1	3	Twice daily	Yes	Hand tremors	1	yes		No	Alcohol	<6	Side effects	Neuroticism	JRRH
70	2023-07-07		Rural	44	Female	Married	Yes	Christian	Witchcraft	None	Unemployed	Schizophrenia	7	2	Twice daily	Yes	Dystonia	7	yes	Hypertesnion	No		>6		Consientiousness	JRRH
71	2023-07-08		Urban	33	Female	Single	No	Christian	Brain disorder	Secondary	Self-employed	Major depression	2	2	Once daily	No		2	yes	HIV	Yes	Tobacco	>6		Agreeableness	JRRH
72	2023-08-07		Rural	26	Male	Single	Yes	Christian	Demonic possession	Secondary	Unemployed	Schizoaffective disorder	1	6	Twice daily	Yes	Parkinsonism	1	No		Yes	Alcohol	<6	Side effects	Opennes	JRRH
73	2023-08-07		Urban	20	Male	Single	Yes	Christian	Brain disorder	Secondary	Unemployed	Cannabis induced psychosis	2	4	Twice daily	No		2	No		Yes	Cannabis	>6		Extraversion	JRRH
74	2023-08-07		Rural	32	Female	Married	Yes	Muslim	Brain disorder	Primary	Unemployed	Schizophrenia	3	1	Once daily	No		3	No		No		>6		Extraversion	JRRH
75	2023-08-07		Rural	18	Male	Single	Yes	Christian	Brain disorder	Secondary	Unemployed	Schizophrenia	1	1	Once daily	No		1	No		No		>6		Neuroticism	JRRH
76	2023-08-07		Rural	42	Male	Single	Yes	Muslim	Brain disorder	Secondary	Unemployed	Schizophrenia	2	2	Twice daily	No		2	No		No		>6		Agreeableness	JRRH
77	2023-08-07		Rural	46	Male	Single	Yes	Christian	Divination	Tertiary	Employed	Schizophrenia	14	1	Once daily	Yes	Hypersalivation	13	No		No		>6		Opennes	JRRH
78	2023-08-07		Rural	19	Female	Single	Yes	Christian	Witchcraft	Secondary	Unemployed	BAD	1	4	Twice daily	Yes	Parkinsonism	1	No		No		<6	Side effects	Extraversion	JRRH
79	2023-08-07		Rural	45	Female	Married	Yes	Muslim	Demonic possession	Primary	Unemployed	BAD	4	3	Twice daily	No		4	No		No		>6		Extraversion	JRRH
80	2023-08-07		Urban	53	Female	Separated	Yes	Christian	Brain disorder	Tertiary	Unemployed	BAD	11	6	Twice daily	No		11	No		No		>6		Opennes	JRRH
81	2023-07-08		Urban	30	Male	Single	Yes	Christian	Brain disorder	Secondary	Unemployed	Cannabis induced psychosis	2	4	Twice daily	No		1	No		Yes	Cannabis	>6		Neuroticism	JRRH
82	2023-07-09		Urban	20	Male	Single	Yes	Christian	Brain disorder	Secondary	Unemployed	BAD	1	3	Twice daily	Yes	Hypersalivation	1	No		No		>6		Agreeableness	JRRH
83	2023-07-09		Rural	39	Female	Single	No	Muslim	Divination	None	Unemployed	Schizophrenia	9	2	Twice daily	No		9	yes	Diabetes	No		<6	Cost of medicine	Consientiousness	JRRH
84	2023-07-09		Rural	21	Male	Single	Yes	Christian	Witchcraft	Primary	Unemployed	BAD	2	8	Twice daily	Yes	Dystonia	1	No		No		>6		Extraversion	JRRH
85	2023-07-09		Urban	25	Male	Single	Yes	Muslim	Brain disorder	Secondary	Unemployed	Alcohol induced psychosis	1	3	Twice daily	No		1	No		Yes	Alcohol	<6	Forgetting	Opennes	JRRH
86	2023-07-09		Urban	38	Male	Single	No	Christian	Brain disorder	Tertiary	Unemployed	HIV induced psychosis	2	1	Once daily	No		2	yes	HIV	Yes	Alcohol	<6	Cost of medicine	Neuroticism	JRRH
87	2023-07-09		Urban	37	Female	Single	Yes	Christian	Brain disorder	Primary	Unemployed	Schizophrenia	5	1	Once daily	No		5	No		No		>6		Consientiousness	JRRH
88	2023-07-09		Rural	25	Male	Single	Yes	Christian	Brain disorder	Tertiary	Unemployed	BAD	5	4	Once daily	No		5	No		No		<6	Little availability of medicine	Opennes	JRRH
89	2023-07-09		Rural	33	Male	Single	Yes	Christian	Brain disorder	Secondary	Self-employed	Schizophrenia	6	1	Once daily	Yes	Hypersalivation	3	No		No		>6		Agreeableness	JRRH
90	2023-07-09		Rural	38	Male	Married	Yes	Muslim	Brain disorder	Tertiary	Employed	Anxiety disorder	1	1	Once daily	No		1	No		No		>6		Consientiousness	JRRH
91	2023-07-10		Rural	29	Male	Married	Yes	Muslim	Brain disorder	Secondary	Unemployed	BAD	1	1	Once daily	Yes	Hand tremors	1	No		No		>6		Opennes	JRRH
92	2023-07-10		Rural	41	Male	Married	Yes	Christian	Brain disorder	Tertiary	Employed	BAD	23	7	Twice daily	Yes	Hypersalivation	23	No		No		>6		Extraversion	JRRH
93	2023-07-10		Rural	37	Male	Single	No	Christian	Brain disorder	Primary	Unemployed	Major depression	3	3	Twice daily	No		1	No		No		>6		Agreeableness	JRRH
94	2023-07-10		Urban	28	Female	Married	Yes	Christian	Brain disorder	Secondary	Self-employed	Schizoaffective disorder	4	3	Twice daily	Yes	Weight gain	4	No		No		>6		Opennes	JRRH
95	2023-07-10		Rural	34	Female	Separated	No	Muslim	Divination	Primary	Unemployed	Major depression	1	2	Once daily	No		1	No		Yes	Alcohol	<6	Forgetting	Neuroticism	JRRH
96	2023-07-10		Rural	22	Male	Single	Yes	Christian	Demonic possession	Secondary	Unemployed	BAD	2	6	Twice daily	Yes	Sedation	2	No		No		<6	Side effects	Neuroticism	JRRH
97	2023-07-10		Rural	54	Male	Separated	No	Christian	Brain disorder	Primary	Self-employed	Alcohol induced psychosis	1	3	Twice daily	Yes	Parkinsonism	1			Yes	Alcohol	<6	Forgetting	Extraversion	JRRH
98	2023-07-10		Rural	36	Male	Single	Yes	Christian	Demonic possession	None	Unemployed	Schizophrenia	5	2	Twice daily	No		5	No		No		>6		Consientiousness	JRRH
99	2023-07-10		Rural	47	Male	Widowed	No	Muslim	Brain disorder	Secondary	Self-employed	Schizophrenia	16	3	Once daily	Yes	Parkinsonism	10	No		No		>6		Agreeableness	JRRH
100	2023-07-10		Rural	54	Male	Married	Yes	Christian	Brain disorder	Secondary	Employed	BAD	30	2	Twice daily	No		30	No		No		>6		Opennes	JRRH
101	2023-07-10		Rural	39	Female	Separated	No	Muslim	Brain disorder	Tertiary	Unemployed	Major depression	1	3	Twice daily	No		1	No		No		>6		Neuroticism	JRRH
102	2023-07-10		Rural	20	Female	Single	Yes	Christian	Witchcraft	Secondary	Unemployed	Major depression	3	4	Twice daily	Yes	Sedation	3	No		No		>6		Consientiousness	JRRH
103	2023-07-10		Urban	60	Male	Separated	No	Muslim	Divination	Secondary	Self-employed	BAD	20	8	Twice daily	No		20	No		No		<6	Alternative medicine	Opennes	JRRH
104	2023-07-10		Rural	53	Female	Married	Yes	Muslim	Brain disorder	None	Unemployed	Schizophrenia	8	3	Twice daily	No		8	yes	HIV	No		>6		Agreeableness	JRRH
105	2023-07-10		Rural	26	Male	Single	Yes	Muslim	Brain disorder	Secondary	Unemployed	BAD	8	2	Once daily	Yes	Sedation	8	No		No		>6		Agreeableness	JRRH
106	2023-07-10		Rural	31	Male	Single	Yes	Muslim	Brain disorder	Tertiary	Employed	Alcohol induced psychosis	1	3	Twice daily	Yes	Parkinsonism	1	No		Yes	Alcohol	<6	Side effects	Extraversion	JRRH
107	2023-07-10		Rural	38	Male	Married	Yes	Christian	Brain disorder	Primary	Unemployed	Schizophrenia	4	2	Twice daily	No		4	No		No		<6	Forgetting	Neuroticism	JRRH
108	2023-07-10		Rural	38	Male	Married	Yes	Christian	Brain disorder	Secondary	Self-employed	BAD	6	3	Twice daily	Yes	Dystonia	6	No		No		>6		Extraversion	JRRH
109	2023-07-10		Rural	26	Female	Single	Yes	Christian	Brain disorder	Tertiary	Unemployed	Major depression	1	1	Once daily	No		1	No		No		>6		Consientiousness	JRRH
110	2023-07-10		Rural	26	Female	Married	Yes	Muslim	Demonic possession	Secondary	Self-employed	Schizophrenia	3	5	Twice daily	Yes	Hand tremors	3	No		No		<6	Alternative medicine	Neuroticism	JRRH
111	2023-07-10		Urban	66	Male	Separated	No	Christian	Witchcraft	None	Self-employed	Cannabis induced psychosis	1	3	Twice daily	No		1	No		Yes	Cannabis	<6	Forgetting	Opennes	JRRH
112	2023-07-11		Rural	20	Male	Separated	Yes	Christian	Brain disorder	Primary	Employed	Alcohol induced psychosis	1	3	Twice daily	Yes	Hand tremors	1	No		Yes	Tobacco	>6		Extraversion	JRRH
113	2023-07-11	776728760	Urban	38	Male	Single	Yes	Christian	Brain disorder	Secondary	Self-employed	BAD	11	2	Once daily	No		11	No		Yes	Alcohol	<6	Cost of medicine	Opennes	JRRH
114	2023-07-11		Rural	40	Male	Separated	No	Muslim	Brain disorder	Tertiary	Employed	HIV induced psychosis	2	2	Twice daily	Yes	Dystonia	1	yes	HIV	No		<6	Side effects	Consientiousness	JRRH
115	2023-07-11		Rural	19	Female	Single	Yes	Christian	Brain disorder	Tertiary	Unemployed	Major depression	1	1	Once daily	No		1	No		No		>6		Consientiousness	JRRH
116	2023-07-11		Urban	38	Female	Married	Yes	Christian	Brain disorder	Secondary	Unemployed	Anxiety disorder	1	1	Once daily	No		1	No		No		<6	Forgetting	Consientiousness	JRRH
117	2023-07-11		Urban	21	Female	Single	No	Christian	Witchcraft	Primary	Self-employed	BAD	3	3	Twice daily	Yes	Akathisia	1	No		Yes	Alcohol	<6	Cost of medicine	Neuroticism	JRRH
118	2023-07-11		Rural	33	Female	Single	Yes	Christian	Brain disorder	Tertiary	Employed	Major depression	5	1	Once daily	No		4	No		No		>6		Consientiousness	JRRH
119	2023-07-11		Urban	19	Female	Single	Yes	Christian	Brain disorder	Tertiary	Unemployed	Major depression	1	1	Once daily	No		1	No		No		>6		Extraversion	JRRH
120	2023-07-11		Rural	30	Male	Married	Yes	Christian	Brain disorder	Tertiary	Employed	BAD	4	3	Twice daily	Yes	Hypersalivation	4	No		No		<6	Side effects	Consientiousness	JRRH
121	2023-07-11		Rural	29	Male	Single	Yes	Christian	Divination	Tertiary	Unemployed	BAD	6	7	Twice daily	No		6	No		No		>6		Agreeableness	JRRH
122	2023-07-11		Rural	38	Female	Married	Yes	Christian	Divination	Primary	Unemployed	Schizophrenia	16	4	Twice daily	No		16	No		No		<6	Forgetting	Neuroticism	JRRH
123	2023-07-11	785197572	Urban	30	Male	Married	Yes	Muslim	Brain disorder	Secondary	Employed	Schizophrenia	7	2	Twice daily	No		7	No		No		>6		Agreeableness	JRRH
124	2023-07-11	759234169	Urban	45	Male	Separated	No	Christian	Witchcraft	Secondary	Self-employed	BAD	2	5	Twice daily	No		2	No		No		>6		Extraversion	JRRH
125	2023-07-11		Rural	26	Male	Single	Yes	Christian	Demonic possession	Primary	Unemployed	Major depression	1	3	Twice daily	No		1	No		Yes	Cannabis	>6		Agreeableness	JRRH
126	2023-07-11		Urban	39	Male	Single	No	Christian	Witchcraft	Primary	Employed	Schizoaffective disorder	4	4	Twice daily	No		4	No		No		<6	Alternative medicine	Neuroticism	JRRH
127	2023-07-11		Rural	43	Male	Married	Yes	Christian	Brain disorder	Tertiary	Unemployed	Schizophrenia	13	1	Once daily	Yes	Hand tremors	13	No		No		>6		Opennes	JRRH
128	2023-07-11		Rural	24	Male	Single	Yes	Christian	Witchcraft	Primary	Self-employed	BAD	6	2	Once daily	No		5	yes	HIV	No		<6	Forgetting	Opennes	JRRH
129	2023-07-11		Urban	48	Male	Single	No	Christian	Divination	Primary	Self-employed	BAD	16	2	Once daily	No		14	No		No		>6		Extraversion	JRRH
130	2023-07-11	781242479	Rural	39	Female	Separated	No	Muslim	Demonic possession	None	Unemployed	Major depression	2	4	Twice daily	No		1	No		Yes	Tobacco	<6	Cost of medicine	Neuroticism	JRRH
131	2023-07-11		Urban	27	Female	Single	Yes	Christian	Brain disorder	Tertiary	Self-employed	Schizophrenia	2	1	Once daily	No		2	No		No		>6		Consientiousness	JRRH
132	2023-07-11		Rural	20	Male	Single	Yes	Christian	Brain disorder	Secondary	Self-employed	Schizoaffective disorder	6	8	Twice daily	Yes	Drowsiness	4	No		No		>6		Opennes	JRRH
133	2023-07-11	754641456	Rural	30	Male	Single	Yes	Christian	Brain disorder	Tertiary	Unemployed	Schizophrenia	3	2	Once daily	Yes	blurred vision	2	No		No		>6		Consientiousness	JRRH
134	2023-07-11		Rural	26	Male	Single	Yes	Christian	Brain disorder	Secondary	Unemployed	BAD	4	6	Twice daily	Yes	blurred vision	4	No		No		>6		Consientiousness	JRRH
135	2023-07-11		Rural	27	Female	Single	Yes	Christian	Witchcraft	Secondary	Unemployed	BAD	1	5	Twice daily	No		1	No		No		>6		Agreeableness	JRRH
136	2023-07-12		Rural	39	Female	Separated	Yes	Christian	Divination	Secondary	Employed	BAD	4	1	Once daily	No		3	No		No		>6		Consientiousness	JRRH
137	2023-07-12		Rural	51	Female	Separated	No	Christian	Witchcraft	Primary	Unemployed	Schizophrenia	8	2	Twice daily	No		7	No		No		<6	Alternative medicine	Consientiousness	JRRH
138	2023-07-12		Urban	31	Male	Married	Yes	Christian	Divination	Primary	Self-employed	BAD	1	3	Once daily	No		1	No		No		>6		Neuroticism	JRRH
139	2023-07-12		Rural	29	Male	Single	Yes	Christian	Divination	Secondary	Unemployed	BAD	6	4	Twice daily	Yes	Parkinsonism	2	No		No		<6	Side effects	Neuroticism	JRRH
140	2023-07-12		Urban	40	Male	Married	Yes	Christian	Brain disorder	Secondary	Employed	Major depression	7	1	Once daily	No		7	No		No		>6		Extraversion	JRRH
141	2023-07-12		Urban	65	Male	Married	Yes	Christian	Brain disorder	Tertiary	Employed	Major depression	8	3	Twice daily	No		8	yes	HIV	No		>6		Agreeableness	JRRH
142	2023-07-12		Rural	73	Male	Married	Yes	Christian	Brain disorder	Secondary	Self-employed	BAD	20	8	Twice daily	No		15	No		No		<6	Cost of medicine	Neuroticism	JRRH
143	2023-07-12	758337457	Rural	19	Male	Single	Yes	Christian	Divination	Secondary	Unemployed	Alcohol induced psychosis	1	4	Twice daily	No		1	No		Yes	Tobacco	<6	Forgetting	Neuroticism	JRRH
144	2023-07-12		Rural	30	Female	Separated	No	Christian	Brain disorder	Secondary	Employed	BAD	10	7	Twice daily	Yes	Dizziness	9	No		No		<6	Alternative medicine	Consientiousness	JRRH
145	2023-07-12		Urban	23	Male	Single	Yes	Christian	Brain disorder	Primary	Self-employed	Schizophrenia	2	4	Twice daily	No		2	No		Yes	Alcohol	<6	Forgetting	Extraversion	JRRH
146	2023-07-12		Urban	18	Female	Single	Yes	Christian	Witchcraft	Secondary	Unemployed	BAD	1	4	Twice daily	Yes	Sedation	1	No		No		<6	Side effects	Opennes	JRRH
147	2023-07-12		Rural	19	Female	Single	Yes	Christian	Brain disorder	Primary	Unemployed	BAD	1	3	Twice daily	No		1	No		No		>6		Agreeableness	JRRH
148	2023-07-12		Urban	18	Male	Single	Yes	Christian	Divination	Secondary	Unemployed	BAD	3	4	Twice daily	Yes	weakness	3	No		Yes	Alcohol	<6	Alternative medicine	Neuroticism	JRRH
149	2023-07-12		Urban	21	Female	Single	Yes	Christian	Brain disorder	Tertiary	Unemployed	Schizophrenia	2	3	Twice daily	Yes	Hand tremors	2	No		No		>6		Consientiousness	JRRH
150	2023-07-12		Rural	55	Female	Widowed	No	Christian	Witchcraft	None	Unemployed	BAD	1	6	Twice daily	No		1	No		No		>6		Neuroticism	JRRH
151	2023-07-12		Urban	19	Female	Single	Yes	Christian	Brain disorder	Secondary	Unemployed	Major depression	1	1	Once daily	No		1	No		No		>6		Agreeableness	JRRH
152	2023-07-12	774680975	Rural	33	Female	Single	No	Christian	Brain disorder	Tertiary	Employed	Schizophrenia	3	2	Twice daily	No		3	No		No		>6		Opennes	JRRH
153	2023-07-12		Urban	19	Female	Single	Yes	Christian	Brain disorder	Secondary	Unemployed	Major depression	1	1	Once daily	No		1	yes	HIV	No		<6	Forgetting	Consientiousness	JRRH
154	2023-07-12		Urban	20	Male	Single	Yes	Christian	Brain disorder	Secondary	Unemployed	BAD	1	4	Twice daily	No		1	No		No		>6		Extraversion	JRRH
155	2023-07-12		Rural	43	Female	Married	Yes	Christian	Witchcraft	Secondary	Unemployed	BAD	4	2	Once daily	Yes	Dystonia	1	yes	HIV	yes	Alcohol	<6	Cost of medicine	Extraversion	JRRH
156	2023-07-12		Rural	38	Female	Separated	No	Christian	Witchcraft	Secondary	Unemployed	BAD	2	3	Once daily	Yes	Hand tremors	1	No		yes	Alcohol	<6	Little availability of medicine	Neuroticism	JRRH
157	2023-07-12		Rural	41	Female	Married	Yes	Muslim	Divination	None	Self-employed	Schizophrenia	9	2	Twice daily	No		3	No		No		<6	Alternative medicine	Neuroticism	JRRH
158	2023-07-12		Rural	39	Female	Separated	Yes	Muslim	Witchcraft	Primary	Unemployed	BAD	20	1	Once daily	No		18	No		No		>6	Alternative medicine	Agreeableness	JRRH
159	2023-07-12		Rural	58	Male	Married	Yes	Christian	Witchcraft	Secondary	Unemployed	HIV induced psychosis	24	1	Once daily	No		24			yes	Alcohol	<6	Alternative medicine	Extraversion	JRRH
160	2023-07-12		Rural	54	Male	Married	Yes	Muslim	Brain disorder	Primary	Unemployed	Major depression	7	4	Twice daily	No		7	yes	Diabetes	No		<6	Cost of medicine	Neuroticism	JRRH
161	2023-07-15		Urban	53	Male	Separated	Yes	Muslim	Brain disorder	None	Unemployed	BAD	15	2	Twice daily	Yes	Nausea	15	No		No		>6		Agreeableness
162	2023-07-15		Urban	36	Female	Married	Yes	Christian	Demonic possession	None	Self-employed	Schizophrenia	2	2	Twice daily	No		2	yes	Hypertesnion	No		>6		Opennes	JRRH
163	2023-07-15		Rural	36	Female	Separated	No	Christian	Brain disorder	Secondary	Unemployed	Schizophrenia	10	1	Once daily	No		10	yes	Hypertesnion	No		>6		Agreeableness	JRRH
165	2023-07-15		Urban	25	Female	Single	Yes	Christian	Brain disorder	Tertiary	Self-employed	Anxiety disorder	1	1	Once daily	No		1	No		No		>6		Agreeableness	JRRH
166	2023-07-15		Urban	24	Female	Single	Yes	Christian	Brain disorder	Tertiary	Unemployed	BAD	3	2	Twice daily	Yes	Hand tremors	2	yes	Asthma	No		<6	Cost of medicine	Neuroticism	JRRH
167	2023-07-15		Rural	40	Male	Married	Yes	Christian	Witchcraft	Secondary	Self-employed	BAD	1	4	Twice daily	Yes	Drowsiness	1	No		No		>6		Opennes	JRRH
168	2023-07-15		Urban	45	Male	Married	Yes	Muslim	Witchcraft	Secondary	Self-employed	Schizophrenia	12	4	Once daily	No		4	No		No		>6		Consientiousness	JRRH
169	2023-07-15		Rural	68	Male	Married	Yes	Muslim	Brain disorder	Primary	Unemployed	BAD	40	3	Twice daily	No		40	No		No		<6	Cost of medicine	Neuroticism	JRRH
170	2023-07-15		Urban	28	Male	Single	Yes	Christian	Brain disorder	Tertiary	Employed	Schizophrenia	1	2	Once daily	No		1	No		No		>6		Agreeableness	JRRH
171	2023-07-15		Rural	22	Female	Single	Yes	Christian	Brain disorder	Secondary	Unemployed	Schizophrenia	12	3	Twice daily	No		8	No		No		>6		Agreeableness	JRRH
172	2023-07-15		Rural	55	Female	Married	Yes	Muslim	Divination	Primary	Unemployed	Schizophrenia	28	3	Once daily	Yes	Akathisia	23	No		No		<6	Alternative medicine	Extraversion	JRRH
173	2023-07-15		Rural	20	Male	Single	Yes	Christian	Brain disorder	Secondary	Employed	BAD	8	4	Twice daily	Yes	Dystonia	8	No		No		<6	Side effects	Consientiousness	JRRH
174	2023-07-15		Rural	32	Male	Married	Yes	None	Witchcraft	None	Unemployed	Schizophrenia	1	1	Once daily	No		1	No		No		>6		Agreeableness	JRRH
175	2023-07-15		Rural	39	Male	Widowed	Yes	Christian	Brain disorder	Primary	Unemployed	HIV induced psychosis	1	1	Twice daily	No		1	yes	Epilepsy	Yes	Alcohol	>6		Consientiousness	JRRH
176	2023-07-15		Rural	70	Female	Widowed	Yes	Muslim	Brain disorder	None	Unemployed	Major depression	1	2	Once daily	No		1	No		No		<6	Cost of medicine	Neuroticism	JRRH
177	2023-07-15		Rural	33	Female	Married	Yes	Christian	Brain disorder	Secondary	Unemployed	Major depression	5	6	Twice daily	No		2	No		No		<6	Forgetting	Neuroticism	JRRH
178	2023-07-15		Rural	44	Female	Married	Yes	Christian	Brain disorder	Secondary	Employed	BAD	15	3	Twice daily	No		6	No		No		>6		Opennes	JRRH
179	2023-07-15		Urban	23	Male	Single	Yes	Christian	Brain disorder	Secondary	Unemployed	BAD	3	2	Once daily	No		3	No		No		>6		Extraversion	JRRH
180	2023-07-15		Rural	32	Male	Single	Yes	Christian	Brain disorder	Secondary	Self-employed	Major depression	1	1	Once daily	No		1	No		No		<6	Forgetting	Neuroticism	JRRH
181	2023-07-16		Rural	39	Male	Married	Yes	Christian	Demonic possession	Primary	Self-employed	BAD	9	2	Once daily	No		9	yes	Asthma	No		<6	Forgetting	Neuroticism	JRRH
182	2023-07-16		Rural	29	Male	Single	Yes	Christian	Brain disorder	Secondary	Self-employed	BAD	4	2	Once daily	No		4	No		No		>6		Consientiousness	JRRH
183	2023-07-16		Rural	34	Male	Single	Yes	Christian	Brain disorder	Tertiary	Employed	BAD	2	3	Twice daily	No		2	No		No		>6		Agreeableness	JRRH
184	2023-07-16		Rural	51	Female	Separated	Yes	Christian	Brain disorder	Secondary	Self-employed	BAD	11	4	Twice daily	Yes	Sedation	9	yes	HIV	No		<6	Side effects	Extraversion	JRRH
185	2023-07-16		Urban	34	Female	Married	Yes	Muslim	Witchcraft	None	Unemployed	Schizophrenia	4	2	Twice daily	Yes	Parkinsonism	4	No		No		>6		Agreeableness	JRRH
186	2023-07-16		Rural	24	Female	Single	Yes	Christian	Brain disorder	Tertiary	Unemployed	Major depression	1	2	Once daily	No		1	No		No		<6	Forgetting	Neuroticism	JRRH
187	2023-07-16		Urban	27	Female	Single	No	Christian	Brain disorder	Tertiary	Employed	Major depression	1	1	Once daily	No		1	No		No		>6		Agreeableness	JRRH
188	2023-07-16		Urban	28	Male	Single	Yes	Christian	Demonic possession	Secondary	Unemployed	BAD	5	2	Once daily	No		5	No		No		>6		Extraversion	JRRH
189	2023-07-16		Rural	30	Female	Single	Yes	Muslim	Brain disorder	Secondary	Self-employed	BAD	1	3	Twice daily	No		1	No		No		>6		Opennes	JRRH
190	2023-07-16		Rural	60	Male	Married	Yes	Christian	Divination	Primary	Self-employed	BAD	29	5	Twice daily	Yes	Hypersalivation	29	No		Yes	Alcohol	<6	Frequent travelling	Opennes	JRRH
191	2023-07-16		Rural	27	Female	Single	Yes	Christian	Brain disorder	Tertiary	Unemployed	Schizophrenia	2	4	Twice daily	Yes	Weight gain	2	No		No		>6		Extraversion	JRRH
192	2023-07-16		Rural	27	Male	Single	Yes	Christian	Witchcraft	Secondary	Unemployed	BAD	6	4	Twice daily	No		2	No		No		>6		Extraversion	JRRH
193	2023-07-17		Rural	53	Male	Separated	Yes	Christian	Brain disorder	Secondary	Unemployed	HIV induced psychosis	1	2	Twice daily	Yes	Parkinsonism	1	yes	HIV	Yes	Alcohol	<6	Alternative medicine	Opennes	JRRH
194	2023-07-17		Rural	39	Female	Married	Yes	Christian	Brain disorder	Tertiary	Employed	Anxiety disorder	1	1	Once daily	No		1	No		No		>6		Neuroticism	JRRH
195	2023-07-17		Rural	60	Female	Widowed	Yes	Muslim	Brain disorder	Secondary	Self-employed	Major depression	2	1	Once daily	No		2	No		No		>6		Neuroticism	JRRH
196	2023-07-17		Rural	35	Female	Separated	Yes	Christian	Demonic possession	Primary	Self-employed	BAD	6	2	Twice daily	No		6	No		No		>6		Agreeableness	JRRH
197	2023-07-17		Rural	28	Male	Married	Yes	Muslim	Brain disorder	Secondary	Unemployed	BAD	5	4	Twice daily	No		5	No		No		>6		Agreeableness	JRRH
198	2023-07-17		Rural	41	Male	Married	Yes	Christian	Divination	Primary	Self-employed	Schizophrenia	7	1	Once daily	No		7	No		No		>6		Consientiousness	JRRH
199	2023-07-17		Rural	38	Female	Single	Yes	Christian	Brain disorder	Secondary	Unemployed	BAD	2	2	Once daily	No		2	No		No		>6		Agreeableness	JRRH
200	2023-07-17		Rural	24	Male	Single	No	Christian	Brain disorder	Secondary	Employed	Alcohol induced psychosis	1	2	Twice daily	No		1	No		Yes	Alcohol	>6		Agreeableness	JRRH
201	2023-07-17		Urban	35	Male	Single	Yes	Christian	Witchcraft	Tertiary	Self-employed	Major depression	1	4	Twice daily	Yes	Dizziness	1	No		Yes	Khat	<6	Side effects	Consientiousness	KIU-TH
202	2023-07-17		Rural	42	Male	Married	Yes	Christian	Brain disorder	Secondary	Employed	BAD	5	6	Twice daily	Yes	Drowsiness	5	No		No		<6	Forgetting	Neuroticism	KIU-TH
203	2023-07-17		Rural	20	Male	Single	Yes	Christian	Witchcraft	Primary	Self-employed	Schizophrenia	1	2	Twice daily	No		1	No		No		<6	Alternative medicine	Opennes	KIU-TH
204	2023-07-17		Rural	24	Male	Single	Yes	Christian	Witchcraft	Secondary	Employed	Schizophrenia	2	2	Once daily	No		2	No		No		>6		Agreeableness	KIU-TH
205	2023-07-17		Rural	29	Female	Married	Yes	Christian	Brain disorder	Secondary	Employed	Schizoaffective disorder	3	7	three times a day	Yes	Drowsiness	2	No		No		<6	Side effects	Neuroticism	KIU-TH
206	2023-07-17		Rural	29	Male	Single	Yes	Christian	Brain disorder	Secondary	Unemployed	Schizoaffective disorder	4	3	Twice daily	No		4	No		No		>6		Agreeableness	KIU-TH
207	2023-07-17		Rural	61	Male	Married	Yes	Muslim	Brain disorder	Secondary	Unemployed	Schizophrenia	20	2	Twice daily	Yes	Parkinsonism	20	No		No		>6		Opennes	JRRH
208	2023-07-17		Rural	35	Male	Single	Yes	Christian	Demonic possession	Primary	Self-employed	BAD	10	3	Twice daily	No		15	yes	Diabetes	No		>6		Extraversion	JRRH
209	2023-07-17		Rural	30	Male	Single	Yes	Christian	Brain disorder	Secondary	Unemployed	Schizoaffective disorder	1	4	Twice daily	Yes	Tremors	1	No		No		<6	Little availability of medicine	Extraversion	JRRH
210	2023-07-18		Rural	51	Female	Widowed	No	Christian	Witchcraft	Primary	Self-employed	HIV induced psychosis	2	1	Once daily	No		2	yes	HIV	No		<6	Cost of medicine	Opennes	JRRH
211	2023-07-18		Urban	38	Male	Single	Yes	Christian	Brain disorder	Secondary	Self-employed	HIV induced psychosis	3	1	Once daily	No		3	No		No		<6	Forgetting	Consientiousness	JRRH
212	2023-07-18		Urban	28	Male	Single	Yes	Christian	Divination	Secondary	Employed	Schizophrenia	2	2	Twice daily	Yes	Hypersalivation	1	No		No		>6		Agreeableness	JRRH
213	2023-07-18		Rural	54	Female	Married	Yes	Christian	Brain disorder	Secondary	Unemployed	HIV induced psychosis	2	4	Twice daily	Yes	Dystonia	2	No		No		>6		Agreeableness	JRRH
214	2023-07-18		Rural	47	Female	Married	Yes	Christian	Brain disorder	Tertiary	Unemployed	Schizophrenia	3	2	Twice daily	No		3	yes	Hypertesnion	No		>6		Consientiousness	JRRH
215	2023-07-18		Rural	37	Female	Married	Yes	Muslim	Brain disorder	Secondary	Self-employed	BAD	3	2	Once daily	No		3	No		No		>6		Consientiousness	JRRH
216	2023-07-18		Urban	44	Male	Married	Yes	Christian	Demonic possession	Primary	Self-employed	BAD	6	4	Twice daily	No		3	No		No		>6		Extraversion	JRRH
217	2023-07-18		Rural	22	Male	Single	Yes	Christian	Witchcraft	None	Unemployed	BAD	6	4	Twice daily	Yes	Weight gain	5	No		No		<6	Cost of medicine	Neuroticism	KIU-TH
218	2023-07-18		Rural	5o	Male	Married	Yes	Christian	Witchcraft	Secondary	Self-employed	BAD	5	4	Twice daily	No		5	No		No		>6		Extraversion	KIU-TH
219	2023-07-18		Rural	36	Female	Married	Yes	Christian	Demonic possession	Primary	Self-employed	Major depression	1	2	Once daily	No		1	No		No		<6	Alternative medicine	Neuroticism	KIU-TH
220	2023-07-19		Rural	60	Male	Married	Yes	Christian	Witchcraft	Primary	Self-employed	Cannabis induced psychosis	2	2	Twice daily	No		1	yes	Hypertesnion	Yes	Cannabis	<6	Forgetting	Opennes	KIU-TH
221	2023-07-19		Rural	22	Female	Single	Yes	Christian	Brain disorder	Secondary	Unemployed	BAD	6	6	Twice daily	No		6	No		No		>6		Opennes	KIU-TH
222	2023-07-19		Urban	33	Male	Married	Yes	Christian	Brain disorder	Secondary	Self-employed	Schizoaffective disorder	2	3	Once daily	No		2	No		No		>6		Agreeableness	KIU-TH
223	2023-07-19		Urban	35	Male	Single	No	Christian	Brain disorder	Secondary	Unemployed	Cannabis induced psychosis	2	1	Once daily	No		2	No		Yes	Alcohol	<6	Forgetting	Neuroticism	KIU-TH
224	2023-07-19		Urban	48	Female	Married	Yes	Christian	Brain disorder	Primary	Unemployed	Schizophrenia	1	1	Once daily	No		1	No		No		>6		Consientiousness	KIU-TH
225	2023-07-19		Rural	28	Female	Single	No	Christian	Brain disorder	Tertiary	Unemployed	Major depression	2	1	Once daily	No		2	No		No		<6	Cost of medicine	Consientiousness	KIU-TH
226	2023-07-19		Rural	31	Male	Single	Yes	Christian	Brain disorder	Secondary	Unemployed	Schizophrenia	2	1	Once daily	No		2	No		No		>6		Agreeableness	KIU-TH
227	2023-07-19		Rural	50	Female	Separated	no	Muslim	Divination	None	Unemployed	BAD	15	2	Twice daily	yes	Nausea	15	No		No		>6		Consientiousness	KIU-TH
228	2023-07-19		Rural	28	Male	Single	No	Christian	Witchcraft	Secondary	Unemployed	Alcohol induced psychosis	1	1	Once daily	No		1	No		Yes	Tobacco	<6	Alternative medicine	Opennes	KIU-TH
229	2023-07-19		Rural	21	Female	Single	Yes	Christian	Witchcraft	Secondary	Unemployed	Anxiety disorder	5	3	Once daily	No		5	No		No		>6		Opennes	KIU-TH
230	2023-07-19		Rural	41	Male	Married	Yes	Christian	Brain disorder	Primary	Self-employed	BAD	5	4	Twice daily	No		5	No		Yes	Alcohol	>6		Consientiousness	KIU-TH
231	2023-07-19		Rural	23	Male	Single	no	Christian	Witchcraft	Primary	Employed	Cannabis induced psychosis	1	6	Twice daily	No		1	No		Yes	Cannabis	<6	Forgetting	Extraversion	KIU-TH
232	2023-07-19		Rural	35	Female	Married	Yes	Christian	Witchcraft	Primary	Self-employed	BAD	7	4	Twice daily	No		7	No		No		>6		Extraversion	KIU-TH
233	2023-07-19		Urban	57	Female	Married	Yes	Christian	Brain disorder	Secondary	Self-employed	Schizophrenia	8	2	Twice daily	Yes	Akathisia	8	No		No		>6		Agreeableness	KIU-TH
234	2023-07-19		Rural	34	Female	Single	Yes	Christian	Brain disorder	Primary	Self-employed	BAD	5	6	Twice daily	Yes	Drowsiness	5	No		No		>6		Agreeableness	KIU-TH
235	2023-07-19		Urban	45	Male	Married	Yes	Christian	Brain disorder	Secondary	Self-employed	BAD	8	4	Twice daily	No		8	No		No		<6	Cost of medicine	Neuroticism	KIU-TH
236	2023-07-19		Rural	35	Female	Single	Yes	Muslim	Brain disorder	Secondary	Employed	Cannabis induced psychosis	3	1	Twice daily	Yes	Drowsiness	3	No		Yes	Alcohol	<6	Side effects	Neuroticism	KIU-TH
237	2023-07-20		Urban	19	Male	Single	No	Christian	Witchcraft	Primary	Self-employed	Alcohol induced psychosis	1	3	Twice daily	No		1	No		Yes	Khat	<6	Forgetting	Opennes	KIU-TH
238	2023-07-20		Urban	36	Female	Separated	No	Christian	Demonic possession	Secondary	Unemployed	BAD	4	4	Twice daily	No		4	No		No		>6		Agreeableness	KIU-TH
239	2023-07-20		Rural	41	Male	Separated	No	Christian	Brain disorder	Primary	Self-employed	Schizophrenia	2	2	Twice daily	No		2	No		No		<6	Forgetting	Neuroticism	KIU-TH
240	2023-07-20		Rural	51	Male	Married	Yes	Muslim	Witchcraft	Secondary	Employed	Schizophrenia	11	2	Twice daily	Yes	Hypersalivation	8	yes	Hypertesnion	No		<6	Forgetting	Neuroticism	KIU-TH
241	2023-07-20		Rural	53	Male	Married	Yes	Christian	Brain disorder	Secondary	Self-employed	BAD	2	3	Twice daily	No		2	No		No		<6	Cost of medicine	Extraversion	JRRH
242	2023-07-20		Urban	21	Male	Single	Yes	Christian	Brain disorder	Secondary	Unemployed	BAD	1	4	Twice daily	Yes	Hand tremors	1	No		No		>6		Agreeableness	JRRH
244	2023-07-20		Urban	19	Male	Single	No	Muslim	Divination	Primary	Self-employed	Schizoaffective disorder		5	2	No		4	No		No		>6		Extraversion	JRRH
245	2023-07-20		Rural	26	Male	Single	No	Christian	Divination	Primary	Unemployed	BAD	5	6	Twice daily	Yes	Hypersalivation	5	No		No		<6	Side effects	Consientiousness	JRRH
246	2023-07-20		Rural	30	Male	Married	Yes	Christian	Demonic possession	Primary	Self-employed	BAD	1	2	Once daily	No		1	No		No		<6	Frequent travelling	Opennes	JRRH
247	2023-07-20		Rural	21	Male	Single	Yes	Christian	Divination	Secondary	Unemployed	BAD	3	5	Twice daily	Yes	Drowsiness	2	No		No		<6	Side effects	Opennes	JRRH
248	2023-07-20		Urban	19	Female	Single	No	Christian	Brain disorder	Secondary	Unemployed	Schizophrenia	1	4	Twice daily	Yes	Hand tremors	1	yes	HIV	No		<6	Cost of medicine	Neuroticism	JRRH
249	2023-07-20		Rural	45	Female	Single	Yes	Christian	Brain disorder	Primary	Unemployed	BAD	9	3	Twice daily	No		9	yes	Hypertesnion	No		>6		Agreeableness	JRRH
250	2023-07-20		Rural	56	Female	Separated	Yes	Christian	Witchcraft	None	Unemployed	Schizophrenia	24	2	Once daily	No		21	No		No		>6		Agreeableness	JRRH
251	2023-07-20		Rural	24	Female	Single	Yes	Christian	Brain disorder	Tertiary	Employed	Major depression	1	1	Once daily	No		1	No		No		>6		Agreeableness	JRRH
252	2023-07-20		Rural	24	Female	Single	No	Christian	Brain disorder	Tertiary	Unemployed	Alcohol induced psychosis	2	1	Once daily	No		1	yes	HIV	No		<6	Forgetting	Extraversion	JRRH
253	2023-07-21		Rural	43	Female	Separated	No	Muslim	Brain disorder	Tertiary	Self-employed	BAD	2	3	Once daily	No		1	yes	Hypertesnion	No		>6		Extraversion	JRRH
254	2023-07-21		Rural	30	Male	Married	Yes	Muslim	Brain disorder	Secondary	Employed	BAD	1	4	Twice daily	Yes	Dystonia	1	No		yes	Alcohol	<6	Frequent travelling	Opennes	JRRH
255	2023-07-21		Rural	27	Female	Single	Yes	Muslim	Brain disorder	Primary	Unemployed	Anxiety disorder	1	3	Twice daily	No		1	No		No		>6		Opennes	JRRH
256	2023-07-21		Rural	50	Male	Single	Yes	Christian	Brain disorder	Secondary	Self-employed	BAD	33	2	Twice daily	No		33	yes	Hypertesnion	No		>6		Consientiousness	JRRH
256	2023-07-21		Rural	31	Male	Married	Yes	Muslim	Brain disorder	Tertiary	Employed	Schizophrenia	2	1	Once daily	No		2	No		No		>6		Agreeableness	JRRH
257	2023-07-21		Urban	44	Male	Married	Yes	Christian	Demonic possession	Primary	Self-employed	Schizophrenia	6	4	Twice daily	Yes	Hand tremors	2	yes	HIV	No		<6	Cost of medicine	Neuroticism	JRRH
258	2023-07-21		Urban	42	Male	Married	Yes	Christian	Brain disorder	Tertiary	Employed	Schizoaffective disorder	6	3	Twice daily	No		5	No		No		<6	Forgetting	Neuroticism	JRRH
259	2023-07-21		Rural	33	Female	Single	No	Christian	Brain disorder	Secondary	Unemployed	Cannabis induced psychosis	1	2	Once daily	No		1	No		yes	Tobacco	<6	Frequent travelling	Consientiousness	JRRH
260	2023-07-21		Urban	61	Male	Married	Yes	Christian	Brain disorder	Secondary	Unemployed	BAD	16	4	Twice daily	Yes	Akathisia	10	No		No		>6		Agreeableness	JRRH
261	2023-07-21		Rural	26	Male	Single	No	Christian	Brain disorder	Tertiary	Employed	Major depression	1	1	Once daily	No		1	No		No		>6		Agreeableness	JRRH
262	2023-07-22		Urban	25	Male	Separated	No	Muslim	Brain disorder	Secondary	Employed	BAD	8	3	Once daily	No		8	No		No		<6	Cost of medicine	Neuroticism	JRRH
263	2023-07-22		Rural	20	Male	Single	Yes	Christian	Brain disorder	Secondary	Unemployed	BAD	1	3	Twice daily	No		1	No		No		>6		Consientiousness	JRRH
264	2023-07-22		Rural	41	Male	Separated	No	Christian	Brain disorder	Secondary	Self-employed	BAD	3	3	Twice daily	No		3	No		No		<6	Cost of medicine	Consientiousness	JRRH
265	2023-07-22		Rural	36	Female	Married	Yes	Muslim	Brain disorder	Secondary	Unemployed	BAD	8	3	Twice daily	No		8	No		No		>6		Agreeableness	JRRH
266	2023-07-22		Rural	38	Male	Married	Yes	Christian	Demonic possession	Secondary	Unemployed	Schizoaffective disorder	20	6	Twice daily	Yes	Hypersalivation	20	No		No		>6		Opennes	JRRH
267	2023-07-22		Rural	52	Female	Married	Yes	Christian	Brain disorder	Secondary	Employed	BAD	3	4	Twice daily	No		3	No		No		>6		Agreeableness	JRRH
268	2023-07-22		Rural	45	Male	Married	No	Christian	Brain disorder	Tertiary	Employed	Major depression	15	1	Once daily	No		15	No		No		<6	Forgetting	Neuroticism	JRRH
269	2023-07-22		Urban	24	Male	Single	No	Christian	Brain disorder	Secondary	Unemployed	Major depression	1	2	Twice daily	No		1	No		No		<6	Forgetting	Neuroticism	JRRH
270	2023-07-22		Rural	23	Male	Single	Yes	Christian	Demonic possession	Secondary	Self-employed	BAD	4	4	Twice daily	No		3	yes	HIV	No		>6		Agreeableness	JRRH
271	2023-07-23		Urban	20	Male	Single	No	Muslim	Witchcraft	Secondary	Unemployed	Major depression	2	2	Twice daily	No		2	No		No		<6	Alternative medicine	Neuroticism	JRRH
272	2023-07-23		Rural	59	Male	Separated	Yes	Christian	Brain disorder	None	Unemployed	Schizophrenia	28	1	Once daily	No		28			No		>6		Agreeableness	JRRH
273	2023-07-23		Urban	50	Male	Married	Yes	None	Witchcraft	None	Self-employed	BAD	4	3	Twice daily	No		2	No		No		<6	Alternative medicine	Extraversion	JRRH
274	2023-07-23		Rural	52	Female	Married	Yes	Christian	Brain disorder	Primary	Self-employed	BAD	8	4	Twice daily	Yes	Dystonia	6	No		No		>6		Extraversion	JRRH
275	2023-07-23		Rural	40	Male	Separated	No	Christian	Demonic possession	Secondary	Employed	BAD	9	3	Twice daily	Yes	blurred vision	9	No		No		<6	Alternative medicine	Neuroticism	JRRH
276	2023-07-23		Urban	30	Male	Single	Yes	Christian	Brain disorder	Tertiary	Unemployed	Schizophrenia	3	3	Once daily	No		2	No		No		>6		Agreeableness	JRRH
277	2023-07-23		Urban	31	Male	Separated	No	Muslim	Witchcraft	Primary	Unemployed	BAD	2	4	Twice daily	No		2	No		No		<6	Alternative medicine	Neuroticism	JRRH
278	2023-07-23		Rural	45	Female	Married	Yes	Muslim	Brain disorder	Secondary	Self-employed	BAD	4	2	Twice daily	No		3	No		No		>6		Opennes	JRRH
279	2023-07-23		Rural	28	Male	Single	No	Muslim	Divination	Primary	Unemployed	BAD	2	3	Twice daily	No		2	No		Yes	opioids	<6	Alternative medicine	Opennes	JRRH
280	2023-07-23		Urban	40	Female	Married	Yes	Christian	Brain disorder	Secondary	Self-employed	BAD	1	4	Twice daily	No		1	No		No		<6	Forgetting	Neuroticism	JRRH
281	2023-07-23		Rural	32	Female	Married	Yes	Christian	Witchcraft	Secondary	Employed	BAD	3	4	Twice daily	Yes	Sedation	3	No		No		<6	Side effects	Neuroticism	jRRH
282	2023-07-23		Rural	21	Male	Single	No	Muslim	Demonic possession	Primary	Unemployed	BAD	1	3	Twice daily	No		1	No		No		<6	Cost of medicine	Neuroticism	JRRH
283	2023-07-23		Rural	40	Female	Married	Yes	Christian	Brain disorder	Secondary	Self-employed	Major depression	2	3	Once daily	No		2	No		No		<6	Forgetting	Neuroticism	KIU-TH
284	2023-07-23		Urban	35	Female	Single	Yes	Christian	Brain disorder	Tertiary	Employed	Major depression	5	1	Once daily	No		3	No		No		>6		Consientiousness	KIU-TH
285	2023-07-23		Rural	28	Male	Single	Yes	Christian	Brain disorder	Secondary	Self-employed	Schizophrenia	8	3	Twice daily	No		7	No		No		>6		Agreeableness	KIU-TH
286	2023-07-23		Rural	20	Male	Single	No	Christian	Witchcraft	None	Unemployed	Anxiety disorder	2	2	Once daily	No		2	No		No		<6	Forgetting	Consientiousness	KIU-TH
287	2023-07-23		Rural	43	Male	Separated	No	Muslim	Divination	Primary	Self-employed	Schizophrenia	4	4	Twice daily	Yes	Drowsiness	4	No		Yes	opioids	<6	Alternative medicine	Extraversion	KIU-TH
288	2023-07-23		Urban	50	Female	Married	Yes	Christian	Brain disorder	Secondary	Unemployed	Anxiety disorder	1	2	Once daily	No		1	No		No		<6	Alternative medicine	Neuroticism	KIU-TH
289	2023-07-23		Rural	29	Female	Single	Yes	Muslim	Brain disorder	Secondary	Unemployed	BAD	7	4	Twice daily	No		6	No		Yes	Khat	>6		Extraversion	KIU-TH
290	2023-07-23		Rural	27	Male	Single	No	Christian	Brain disorder	Primary	Self-employed	HIV induced psychosis	2	3	Twice daily	Yes	Drowsiness	2	yes	HIV	No		<6	Side effects	Consientiousness	KIU-TH
291	2023-07-23		Urban	35	Male	Married	yes	Christian	Brain disorder	Secondary	Unemployed	BAD	5	2	Twice daily	No		2	No		No		>6		Agreeableness	KIU-TH
292	2023-07-23		Rural	48	Female	Separated	No	Muslim	Demonic possession	Secondary	Self-employed	Schizophrenia	3	4	Twice daily	Yes	Akathisia	3	No		No		<6	Side effects	Neuroticism	KIU-TH
293	2023-07-23		Rural	60	Female	Married	Yes	Christian	Brain disorder	Secondary	Self-employed	Major depression	6	2	Twice daily	No		5	No		No		<6	Forgetting	Neuroticism	JRRH
294	2023-07-24		Rural	27	Male	Separated	No	Christian	Brain disorder	Secondary	Employed	Major depression	3	2	Once daily	No		3	No		No		<6	Cost of medicine	Opennes	JRRH
295	2023-07-24		Rural	53	Female	Separated	No	Christian	Brain disorder	Primary	Unemployed	Schizophrenia	16	3	Twice daily	Yes	Drowsiness	16	yes	HIV	No		<6	Side effects	Neuroticism	JRRH
296	2023-07-24		Urban	32	Male	Single	No	Christian	Witchcraft	Secondary	Self-employed	Major depression	8	2	Once daily	No		8	No		Yes	Alcohol	<6	Forgetting	Extraversion	JRRH
297	2023-07-24		Rural	43	Male	Separated	No	Christian	Brain disorder	Primary	Unemployed	Major depression	2	3	Twice daily	No		2	yes	HIV	No		>6		Extraversion	JRRH
298	2023-07-24		Rural	26	Male	Single	No	Muslim	Demonic possession	Secondary	Self-employed	BAD	5	4	Twice daily	Yes	Sedation	5	No		Yes	Cannabis	<6	Side effects	Consientiousness	JRRH
299	2023-07-24		Rural	49	Male	Single	Yes	Christian	Witchcraft	Primary	Self-employed	Cannabis induced psychosis	1	2	Once daily	No		1	No		Yes	Tobacco	<6	Alternative medicine	Extraversion	JRRH
300	2023-07-24		Urban	25	Female	Single	No	Christian	Brain disorder	Tertiary	Unemployed	Major depression	2	1	Once daily	No		2	No		No		<6	Forgetting	Neuroticism	JRRH
301	2023-07-24		Rural	30	Female	Married	Yes	Muslim	Brain disorder	Secondary	Employed	Schizophrenia	3	4	Twice daily	Yes	Sedation	3	No		No		>6		Agreeableness	JRRH
302	2023-07-24		Rural	27	Female	Single	No	Christian	Witchcraft	Secondary	Unemployed	Schizophrenia	4	3	Twice daily	No		4	No		No		<6	Cost of medicine	Neuroticism	JRRH
303	2023-07-24		Rural	40	Female	Separated	Yes	Christian	Brain disorder	Primary	Unemployed	Schizophrenia	20	2	Once daily	No		20	No		No		>6		Agreeableness	JRRH
304	2023-07-24		Rural	35	Female	Married	Yes	Christian	Brain disorder	Secondary	Employed	Major depression	3	1	Once daily	No		3	No		No		>6		Agreeableness	JRRH
305	2023-07-24		Rural	40	Female	Separated	No	Muslim	Divination	Primary	Self-employed	Major depression	2	1	Once daily	Yes	Insomnia	2	No		No		<6	Side effects	Neuroticism	JRRH
306	2023-07-24		urban	40	Female	Married	Yes	Christian	Demonic possession	Secondary	Self-employed	Schizophrenia	1	4	Twice daily	No		1	No		No		>6		Agreeableness	JRRH
307	2023-07-24		Rural	22	Male	Single	No	Christian	Brain disorder	Secondary	Self-employed	BAD	3	3	Twice daily	Yes	Sedation	2	No		Yes	Cannabis	<6	Forgetting	Consientiousness	JRRH
308	2023-07-24		Rural	33	Male	Married	Yes	Christian	Brain disorder	Secondary	Self-employed	Schizophrenia	2	3	Twice daily	No		2	No		No		>6		Consientiousness	JRRH
309	2023-07-24		Rural	25	Male	Single	No	Christian	Brain disorder	Primary	Unemployed	Anxiety disorder	1	2	Once daily	No		1	No		No		<6	Forgetting	Opennes	JRRH
310	2023-07-24		Rural	32	Male	Single	Yes	Christian	Brain disorder	Secondary	Self-employed	BAD	2	3	Twice daily	No		2	No		Yes	Alcohol	>6		Extraversion	JRRH
311	2023-07-24		Rural	37	Male	Separated	No	Christian	Brain disorder	Primary	Self-employed	Schizoaffective disorder	3	4	Twice daily	Yes	Nausea	2	No		Yes	Alcohol	<6	Alternative medicine	Neuroticism	JRRH
312	2023-07-24		Urban	25	Female	Married	Yes	Muslim	Brain disorder	Secondary	Self-employed	BAD	2	3	Twice daily	No		2	No		No		<6	Cost of medicine	Consientiousness	JRRH
313	2023-07-25		Rural	35	Male	Single	No	Muslim	Divination	Secondary	Self-employed	Schizophrenia	2	3	Twice daily	No		2	No		Yes	Khat	<6	Alternative medicine	Neuroticism	JRRH
314	2023-07-25		rural	58	Female	Widowed	No	Christian	Brain disorder	Primary	Unemployed	Major depression	15	2	Twice daily	No		15	No		No		<6	Cost of medicine	Neuroticism	JRRH
315	2023-07-25		Rural	37	Female	Separated	No	Christian	Brain disorder	Secondary	Self-employed	Schizophrenia	1	3	Twice daily	No		1	No		No		>6		Opennes	JRRH
316	2023-07-25		Urban	22	Male	Married	Yes	Christian	Brain disorder	Primary	Self-employed	Schizophrenia	2	4	Twice daily	No		2	No		Yes	Alcohol	<6	Forgetting	Neuroticism	JRRH
317	2023-07-25		Rural	26	Male	Single	Yes	Muslim	Brain disorder	Secondary	Unemployed	BAD	5	3	Twice daily	No		5	No		No		>6		Agreeableness	JRRH
318	2023-07-25		Rural	30	Male	Single	No	Christian	Demonic possession	None	Unemployed	Anxiety disorder	1	2	Once daily	No		1	No		No		<6	Alternative medicine	Consientiousness	JRRH
319	2023-07-25		Rural	42	Female	Widowed	No	Christian	Witchcraft	Secondary	Unemployed	Schizophrenia	3	2	Twice daily	yes	Parkinsonism	3	yes	Diabetes	No		<6	Cost of medicine	Extraversion	KIU-TH
320	2023-07-25		Rural	50	Male	Married	Yes	Muslim	Brain disorder	Tertiary	Employed	BAD	7	3	Twice daily	No		7	No		No		>6		Consientiousness	JRRH
321	2023-07-25		Rural	37	Female	Separated	Yes	Christian	Brain disorder	Secondary	Employed	Schizophrenia	1	4	Twice daily	yes	Drowsiness	1	No		No		>6		Opennes	JRRH
322	2023-07-25		Urban	22	Male	Married	Yes	Christian	Brain disorder	Secondary	Employed	Schizoaffective disorder	2	4	Twice daily	No		2	No		Yes	Cannabis	<6	Frequent travelling	Neuroticism	JRRH
323	2023-07-25		Rural	45	Male	Separated	No	Christian	Demonic possession	None	Unemployed	Schizophrenia	10	2	Once daily	No		10	No		No		>6		Opennes	JRRH
324	2023-07-25		Rural	37	Female	Married	Yes	Christian	Brain disorder	Primary	Self-employed	BAD	3	3	Twice daily	yes	Drowsiness	3	yes	HIV	No		<6	Side effects	Agreeableness	JRRH
325	2023-07-25		Rural	24	Male	Single	Yes	Christian	Brain disorder	Secondary	Self-employed	Cannabis induced psychosis	1	2	Twice daily	no		1	No		Yes	Cannabis	>6		Extraversion	JRRH
326	2023-07-25		Rural	42	Female	Separated	No	Christian	Brain disorder	Secondary	Self-employed	BAD	5	4	Twice daily	yes	Sedation	5	No		Yes	Alcohol	<6	Side effects	Consientiousness	JRRH
327	2023-07-25		Rural	38	Male	Single	Yes	Christian	Demonic possession	Secondary	Unemployed	BAD	3	4	Twice daily	No		3	No		Yes	Tobacco	<6	Forgetting	Neuroticism	JRRH
328	2023-07-26		Urban	26	Male	Single	no	Christian	Witchcraft	Primary	Self-employed	BAD	5	8	Twice daily	yes	Drowsiness	5	No		No		<6	Side effects	Neuroticism	JRRH
329	2023-07-25		Rural	20	Male	Single	Yes	Christian	Brain disorder	Secondary	Employed	BAD	6	4	Twice daily	No		6	No		No		>6		Agreeableness	JRRH
330	2023-07-25		Rural	37	Male	Married	Yes	Christian	Brain disorder	Secondary	Unemployed	Alcohol induced psychosis	1	2	Twice daily	No		1	No		Yes	Alcohol	<6	Forgetting	Extraversion	JRRH
331	2023-07-26		Rural	23	Female	Single	no	Christian	Brain disorder	Secondary	Unemployed	Schizophrenia	1	2	Twice daily	No		1	No		Yes	Alcohol	<6	Cost of medicine	Opennes	JRRH
332	2023-07-26		Urban	75	Male	Separated	Yes	Muslim	Brain disorder	Primary	Self-employed	BAD	20	2	Twice daily	No		20	No		No		>6		Agreeableness	jRRH
333	2023-07-26		Rural	19	Female	Single	Yes	Christian	Witchcraft	Secondary	Unemployed	BAD	1	6	Twice daily	Yes	Akathisia	1	No		No		<6	Side effects	Consientiousness	JRRH
334	2023-07-26		Rural	22	Male	Single	Yes	Christian	Brain disorder	Secondary	Employed	BAD	2	4	Twice daily	No		2	No		No		>6		Opennes	JRRH
335	2023-07-26		Rural	23	Female	Single	No	Christian	Demonic possession	Secondary	Unemployed	Schizophrenia	1	4	Twice daily	No		1	No		No		>6		Extraversion	JRRH
336	2023-07-26		Urban	35	Male	Married	No	Christian	Witchcraft	Secondary	Self-employed	BAD	2	3	Twice daily	No		2	No		No		<6	Cost of medicine	Neuroticism	KIU-TH
337	2023-07-26		Rural	25	Female	Single	Yes	Christian	Brain disorder	Tertiary	Employed	BAD	3	4	Twice daily	No		3	No		No		>6		Agreeableness	KIU-TH
338	2023-07-26		Rural	56	Male	Widowed	No	Christian	Witchcraft	Primary	Unemployed	Schizophrenia	15	3	Twice daily	Yes	Parkinsonism	13	No		No		<6	Side effects	Extraversion	JRRH
339	2023-07-26		Rural	43	Female	Married	Yes	Muslim	Brain disorder	Tertiary	Employed	Schizophrenia	10	4	Twice daily	No		8	No		No		>6		Consientiousness	JRRH
340	2023-07-26		Rural	30	Male	Single	No	Muslim	Demonic possession	Secondary	Unemployed	Schizoaffective disorder	2	4	Twice daily	Yes	Hand tremors	2	No		No		>6		Neuroticism	JRRH
341	2023-07-26		Urban	38	Male	Widowed	No	Christian	Witchcraft	Primary	Self-employed	Anxiety disorder	1	2	Once daily	No		1	No		No		<6	Forgetting	Consientiousness	JRRH
342	2023-07-26		Rural	26	Male	Single	No	Muslim	Brain disorder	Secondary	Unemployed	Schizophrenia	3	3	Twice daily	No		3	No		No		>6		Neuroticism	JRRH
343	2023-07-26		Rural	30	Male	Married	Yes	Muslim	Brain disorder	Secondary	Employed	Alcohol induced psychosis	1	1	Once daily	No		1	No		yes	Alcohol	>6		Agreeableness	JRRH
344	2023-07-26		Rural	30	Male	Single	No	Christian	Brain disorder	Secondary	Self-employed	BAD	4	3	Twice daily	No		3	No		yes	Cannabis	<6	Forgetting	Neuroticism	JRRH
345	2023-07-26		Rural	43	Female	Married	Yes	Christian	Brain disorder	Tertiary	Employed	Schizophrenia	15	2	Twice daily	No		15	No		No		>6		Agreeableness	JRRH
346	2023-07-27		Urban	22	Male	Single	Yes	Christian	Brain disorder	Primary	Self-employed	BAD	3	2	Twice daily	No		3	No		No		>6		Opennes	JRRH
347	2023-07-27		Rural	18	Male	Single	No	Muslim	Divination	Primary	Unemployed	Major depression	2	2	Once daily	Yes	Sedation	2	No		No		<6	Cost of medicine	Consientiousness	JRRH
348	2023-07-27		Rural	36	Male	Married	Yes	Christian	Brain disorder	Secondary	Self-employed	Schizoaffective disorder	3	4	Twice daily	No		3	No		No		>6		Agreeableness	JRRH
349	2023-07-27		Rural	26	Male	Single	No	Christian	Brain disorder	Primary	Self-employed	BAD	2	3	Twice daily	No		2	no		No		<6	Cost of medicine	Neuroticism	JRRH
350	2023-07-27		Rural	25	Male	Single	Yes	Christian	Witchcraft	Secondary	Employed	Schizophrenia	1	2	Twice daily	No		1	No		No		>6		Consientiousness	JRRH
351	2023-07-27		Rural	31	Female	Married	No	Christian	Brain disorder	Secondary	Unemployed	Major depression	3	2	Twice daily	Yes	Insomnia	3	No		No		<6	Side effects	Neuroticism	JRRH
352	2023-07-27		Rural	22	Female	Single	Yes	Christian	Demonic possession	Secondary	Self-employed	Alcohol induced psychosis	1	2	Twice daily	No		1	No		yes	Tobacco	<6	Forgetting	Extraversion	JRRH
353	2023-07-27		Urban	34	Male	Married	Yes	Muslim	Brain disorder	Secondary	Employed	BAD	6	3	Twice daily	No		6	No		No		>6		Extraversion	JRRH
354	2023-07-27		Rural	37	Female	Married	Yes	Christian	Brain disorder	Tertiary	Self-employed	Schizophrenia	5	2	Once daily	No		5	No		No		>6		Agreeableness	JRRH
355	2023-07-27		Rural	30	Male	Single	Yes	Christian	Witchcraft	Secondary	Self-employed	Schizophrenia	3	2	Twice daily	No		3	No		No		<6	Alternative medicine	Neuroticism	JRRH
356	2023-07-27		Rural	18	Male	Single	No	Christian	Brain disorder	Secondary	Unemployed	Major depression	1	1	Once daily	No		1	No		No		<6	Forgetting	Neuroticism	JRRH
357	2023-07-27		Urban	20	Female	Single	Yes	Muslim	Divination	None	Self-employed	BAD	2	4	Twice daily	No		2	No		No		>6		Opennes	KIU-TH
358	2023-07-27		Rural	37	Male	Separated	No	Christian	Brain disorder	Secondary	Employed	Schizophrenia	3	3	Twice daily	No		2	No		No		<6	Cost of medicine	Consientiousness	KIU-TH
359	2023-07-27		Rural	30	Male	Single	Yes	Christian	Witchcraft	Primary	Unemployed	Schizoaffective disorder	4	6	Twice daily	Yes	Drowsiness	4	No		No		>6		Neuroticism	KIU-TH
360	2023-07-27		Rural	40	Female	Married	Yes	Christian	Brain disorder	Secondary	Employed	Major depression	2	1	Once daily	No		2	No		No		>6		Agreeableness	KIU-TH
361	2023-07-27		Rural	35	Male	Widowed	No	Muslim	Demonic possession	Primary	Unemployed	Schizophrenia	5	3	Twice daily	Yes	Sedation	4	No		No		<6	Alternative medicine	Opennes	JRRH
362	2023-07-27		Rural	32	Male	Single	Yes	Christian	Witchcraft	Secondary	Self-employed	Major depression	3	1	Once daily	No		3	No		No		<6	Forgetting	Neuroticism	JRRH
363	2023-07-28		Urban	29	Female	Married	Yes	Christian	Brain disorder	Secondary	Self-employed	BAD	3	4	Twice daily	No		3	No		No		>6		Consientiousness	JRRH
364	2023-07-28		Rural	48	Male	Separated	No	Christian	Brain disorder	Primary	Self-employed	Anxiety disorder	1	2	Once daily	No		1	No		No		<6	Forgetting	Neuroticism	JRRH
365	2023-07-28		Rural	52	Male	Married	Yes	Christian	Brain disorder	Tertiary	Employed	BAD	7	3	Twice daily	No		7	No		No		>6		Agreeableness	JRRH
366	2023-07-28		Rural	18	Male	Single	No	Christian	Brain disorder	Secondary	Self-employed	Major depression	1	1	Once daily	No		1	No		No		<6	Cost of medicine	Neuroticism	JRRH
367	2023-07-28		Rural	24	Male	Married	Yes	Muslim	Witchcraft	Secondary	Self-employed	Alcohol induced psychosis	1	2	Twice daily	No		1	No		No		<6	Alternative medicine	Extraversion	JRRH
368	2023-07-28		Rural	25	Male	Single	Yes	Christian	Brain disorder	Secondary	Employed	BAD	3	4	Twice daily	No		3	No		No		>6		Agreeableness	JRRH
369	2023-07-28		Rural	29	Male	Married	Yes	Muslim	Brain disorder	Secondary	Self-employed	Schizophrenia	8	3	Twice daily	No		7	No		No		>6		Extraversion	JRRH
370	2023-07-28		Urban	31	Female	Married	Yes	Christian	Brain disorder	Secondary	Self-employed	BAD	5	4	Twice daily	No		5	No		No		>6		Agreeableness	JRRH
371	2023-07-29		Rural	18	Female	Single	No	Muslim	Demonic possession	Secondary	Self-employed	BAD	2	3	Twice daily	Yes	Dizziness	2	No		No		<6	Side effects	Extraversion	JRRH
372	2023-07-29		Rural	28	Male	Single	Yes	Christian	Brain disorder	Secondary	Unemployed	Schizophrenia	4	4	Twice daily	Yes	Drowsiness	4	No		Yes	opioids	>6		Consientiousness	JRRH
373	2023-07-29		Rural	19	Female	Single	Yes	Christian	Brain disorder	Secondary	Self-employed	Schizophrenia	1	2	Twice daily	No		1	No		No		>6		Agreeableness	JRRH
374	2023-07-29		Rural	27	Male	Separated	No	Christian	Witchcraft	Primary	Unemployed	Schizophrenia	2	3	Twice daily	No		2	No		No		<6	Alternative medicine	Neuroticism	JRRH
375	2023-07-29		Urban	43	Female	Widowed	No	Christian	Brain disorder	Primary	Self-employed	HIV induced psychosis	1	2	Twice daily	No		1	yes	HIV	No		<6	Cost of medicine	Opennes	JRRH
376	2023-07-29		Rural	40	Male	Married	Yes	Christian	Brain disorder	Secondary	Unemployed	BAD	6	3	Twice daily	No		6	No		Yes	Alcohol	>6		Agreeableness	JRRH
377	2023-07-29		Rural	24	Male	Single	Yes	Christian	Brain disorder	Primary	Self-employed	Cannabis induced psychosis	1	2	Once daily	No		1	No		Yes	Cannabis	>6		Opennes	JRRH
378	2023-07-29		Rural	38	Female	Married	Yes	Muslim	Brain disorder	Primary	Self-employed	BAD	5	2	Twice daily	No		5	No		No		>6		Agreeableness	JRRH
379	2023-07-29		Rural	22	Male	Single	Yes	Christian	Demonic possession	Primary	Employed	BAD	1	4	Twice daily	No		1	No		No		>6		Neuroticism	JRRH
380	2023-07-29		Rural	37	Male	Separated	Yes	Christian	Brain disorder	Tertiary	Employed	Major depression	1	1	Once daily	No		1	No		No		<6	Forgetting	Neuroticism	JRRH
381	2023-07-30		Urban	31	Male	Married	Yes	Christian	Brain disorder	Tertiary	Employed	BAD	3	4	Twice daily	No		3	No		No		>6		Agreeableness	JRRH
382	2023-07-30		Rural	22	Male	Single	No	Christian	Brain disorder	Primary	Unemployed	Alcohol induced psychosis	1	2	Twice daily	Yes	Sedation	1	No		Yes	Tobacco	<6	Side effects	Opennes	JRRH
383	2023-07-30		Rural	19	Male	Single	Yes	Christian	Brain disorder	Secondary	Employed	Schizophrenia	2	4	Twice daily	No		2	No		No		>6		Agreeableness	JRRH
384	2023-07-30		Rural	43	Female	Married	Yes	Christian	Brain disorder	Primary	Unemployed	BAD	4	3	Twice daily	No		3	No		No		>6		Agreeableness	JRRH
385	2023-07-30		Rural	47	Male	Separated	No	Muslim	Divination	None	Unemployed	Schizophrenia	10	4	Twice daily	No		9	No		No		<6	Side effects	Consientiousness	JRRH
386	2023-07-30		Rural	38	Female	Married	No	Christian	Brain disorder	Primary	Unemployed	Schizoaffective disorder	2	4	Twice daily	Yes	Sedation	2	No		No		>6		Agreeableness	JRRH
387	2023-07-31		Rural	30	Male	Single	Yes	Christian	Brain disorder	Primary	Employed	Major depression	3	1	Once daily	No		3	No		No		>6		Extraversion	JRRH
388	2023-07-31		Urban	21	Male	Single	Yes	Muslim	Brain disorder	Secondary	Self-employed	Schizophrenia	4	4	Twice daily	No		4	No		No		>6		Opennes	JRRH
389	2023-07-31		Rural	42	Female	Married	Yes	Christian	Demonic possession	None	Employed	Schizoaffective disorder	1	4	Twice daily	No		1	No		No		>6		Consientiousness	JRRH
390	2023-07-31		Rural	37	Female	Widowed	Yes	Christian	Brain disorder	Tertiary	Self-employed	Anxiety disorder	1	1	Once daily	No		1	No		No		>6		Agreeableness	JRRH
391	2023-07-31		Rural	50	Male	Separated	yes	Christian	Brain disorder	Secondary	Unemployed	Schizophrenia	20	2	Once daily	No		18	No		No		>6		Consientiousness	JRRH
392	2023-07-28		Rural	20	Male	Single	No	Christian	Brain disorder	Secondary	Self-employed	Major depression	1	1	Once daily	No		1	No		No		<6	Cost of medicine	Neuroticism	JRRH
393	2023-07-25		Urban	32	Male	Married	Yes	Christian	Brain disorder	Secondary	Employed	Schizoaffective disorder	2	4	Twice daily	No		2	No		Yes	Cannabis	<6	Frequent travelling	Neuroticism	JRRH
394	2023-07-15		Rural	40	Male	Married	Yes	Christian	Witchcraft	Secondary	Self-employed	BAD	1	4	Twice daily	Yes	Drowsiness	1	No		No		>6		Opennes	JRRH
395	2023-07-01		Urban	25	Male	Single	Yes	Christian	Brain disorder	Primary	Self-employed	BAD	3	3	Twice daily	Yes	Dizziness	2	No		No		>6		Consientiousness	JRRH
396	2023-07-26		Rural	21	Female	Single	No	Christian	Demonic possession	Secondary	Unemployed	Schizophrenia	1	4	Twice daily	No		1	No		No		>6		Extraversion	JRRH
